# Supplementary material for: The Role of Mental Health, Recent Trauma, and Suicidal Behavior in Officer-Involved Shootings: A Public Health Perspective
Source: Int J Environ Res Public Health. 2025 Jun 17;22(6):945. doi: 10.3390/ijerph22060945 (PMC12192678; doi:10.3390/ijerph22060945)
Supplement: Supplementary file 1 [file ijerph-22-00945-s001.zip]

Archive with 1 entries (1 files):
- ijerph-3653225-supplementary.pdf
